# Supplementary material for: Volatile Composition and Sensory Profile of Lactose-Free Kefir, and Its Acceptability by Elderly Consumers
Source: Molecules. 2022 Aug 24;27(17):5386. doi: 10.3390/molecules27175386 (PMC9457958; doi:10.3390/molecules27175386)
Supplement: Supplementary file 1 [file molecules-27-05386-s001.zip]

Archive with 1 entries (1 files):
- molecules-1815172-supplementary.pdf
